# Supplementary material for: ePIANNO: ePIgenomics ANNOtation tool
Source: PLoS One. 2016 Feb 9;11(2):e0148321. doi: 10.1371/journal.pone.0148321 (PMC4747527; doi:10.1371/journal.pone.0148321)
Supplement: S1 Text — (TXT) [file pone.0148321.s001.txt]

chr16:11406437~11406934
chr19:51727462~51727972
chr1:948285~949273
chr1:27998253~27999519
chr14:24630056~24631215
chr12:113375615~113376971
chr22:50977616~50978465
chr4:89299762~89300790
chr1:173639729~173640631
chr2:7004058~7006863
chr3:146261996~146262834
chr2:55920613~55921301
chr15:45020681~45021455
chr19:48018309~48019028
chr2:26715566~26717298
chr12:113415896~113416949
chr2:191884863~191885962
chr14:94575841~94577624
chr11:313618~314505
chr3:5190691~5191675
chr19:17516136~17517170
chr10:91087319~91088200
chr18:60173245~60174349
chr7:138793539~138794773
chr12:113344475~113345125
chr8:144107572~144108810
chr9:32525774~32526836
chr10:91173792~91174595
chr3:122282686~122283888
chr21:42792206~42792765
chr4:17578374~17579326
chr12:56753732~56754484
chr11:57333299~57334225
chr17:40263994~40265081
chr3:48514181~48514827
chr1:154579947~154580943
chr5:5523179~5523721
chr4:169239383~169240222
chr2:7017369~7018603
chr21:42797799~42798432
chr11:5645632~5646485
chr5:39076640~39077778
chr5:131831366~131833345
chr8:144105329~144105969
chr4:169401363~169402649
chr7:134832103~134833095
chr11:64764264~64764787
chr1:145438040~145439041
chr6:43597016~43598225
chr1:25682228~25682959
chr18:2641543~2642081
chr10:91151651~91152710
chr17:30454310~30454917
chr7:139762374~139762988
chr5:84943247~84944635
chr6:16236594~16237561
chr1:54842085~54843540
chr7:151046860~151047700
chr11:4414266~4415237
chr13:67914345~67914789
chr17:26595220~26595675
chr16:50698974~50699650
chr20:36751244~36751762
chr2:152146078~152146879
chr16:11391017~11391724
chr3:122398856~122399877
chr11:117043702~117044219
chr11:615463~616038
chr6:47382245~47382946
chr2:201248072~201248860
chr3:36949379~36950120
chr11:320691~321123
chr6:56934016~56935032
chr22:18632593~18633111
chr2:231084478~231084979
chr2:231280664~231281257
chr3:46152583~46153064
chr2:179279272~179279761
chr6:32821343~32822050
chr7:87834493~87834899
chr6:24720988~24722126
chr15:92015518~92016129
chr15:81400128~81401087
chr9:104602945~104603527
chr11:65695467~65695949
chr2:120989757~120990255
chr3:69841035~69841525
chr6:168240829~168242266
chr1:247523356~247524059
chr13:67922333~67922787
chr7:92747174~92747825
chr3:171897489~171897941
chr10:91091869~91092487
chr11:5710770~5711554
chr17:47816744~47817648
chr19:10196435~10197179
chr2:133021800~133031985
chr8:145060373~145060861
chr2:191878308~191879276
chr17:31290964~31291553
